# Supplementary material for: From Fin to Limb: Orientational Shift and Evolution of Diagonal-Couplet Gait in Tetrapods
Source: Integr Org Biol. 2026 May 6;8(1):obag020. doi: 10.1093/iob/obag020 (PMC13199859; doi:10.1093/iob/obag020)
Supplement: obag020_Supplemental_Files [file obag020_supplemental_files.zip]

Archive with 4 entries (4 files):
- Supplementary data 1.pdf
- Supplementary data 2.pdf
- Supplementary data 3.pdf
- Supplementary data 4.pdf
